# Supplementary material for: Associations of Sedentary Time with Heart Rate and Heart Rate Variability in Adults: A Systematic Review and Meta-Analysis of Observational Studies
Source: Int J Environ Res Public Health. 2021 Aug 12;18(16):8508. doi: 10.3390/ijerph18168508 (PMC8391190; doi:10.3390/ijerph18168508)
Supplement: Supplementary file 1 [file ijerph-18-08508-s001.zip]

Archive with 1 entries (1 files):
- ijerph-1304831-supplementary.pdf
